# Supplementary material for: Measuring the Metabolic Evolution of Glioblastoma throughout Tumor Development, Regression, and Recurrence with Hyperpolarized Magnetic Resonance
Source: Cells. 2021 Oct 1;10(10):2621. doi: 10.3390/cells10102621 (PMC8534002; doi:10.3390/cells10102621)
Supplement: Supplementary file 1 [file cells-10-02621-s001.zip]

Archive with 1 entries (1 files):
- cells-1369349-supplementary.pdf
